# Supplementary material for: Properties of Silicone Rubber-Based Composites Reinforced with Few-Layer Graphene and Iron Oxide or Titanium Dioxide
Source: Polymers (Basel). 2021 May 12;13(10):1550. doi: 10.3390/polym13101550 (PMC8151798; doi:10.3390/polym13101550)
Supplement: Supplementary file 1 [file polymers-13-01550-s001.zip]

Archive with 1 entries (1 files):
- polymers-1223742-supplementary.pdf
